# Supplementary material for: Possible Alternatives: Identifying and Quantifying Adulteration in Buffalo, Goat, and Camel Milk Using Mid-Infrared Spectroscopy Combined with Modern Statistical Machine Learning Methods
Source: Foods. 2023 Oct 21;12(20):3856. doi: 10.3390/foods12203856 (PMC10606090; doi:10.3390/foods12203856)
Supplement: Supplementary file 1 [file foods-12-03856-s001.zip]

Archive with 1 entries (1 files):
- foods-2650779-supplementary.pdf
